# Supplementary material for: Formation and Dissociation of CH4 and CO2 Hydrates in Presence of a Sediment Composed by Pure Quartz Mixed with Ti23 Particles
Source: Materials (Basel). 2022 Feb 16;15(4):1470. doi: 10.3390/ma15041470 (PMC8877296; doi:10.3390/ma15041470)
Supplement: Supplementary file 1 [file materials-15-01470-s001.zip]

Archive with 1 entries (1 files):
- materials-1574119-supplementary.pdf
